# Supplementary material for: Using Multisource Data to Assess PM2.5 Exposure and Spatial Analysis of Lung Cancer in Guangzhou, China
Source: Int J Environ Res Public Health. 2022 Feb 24;19(5):2629. doi: 10.3390/ijerph19052629 (PMC8910196; doi:10.3390/ijerph19052629)
Supplement: Supplementary file 1 [file ijerph-19-02629-s001.zip]

Archive with 1 entries (1 files):
- ijerph-1594623-supplementary.pdf
